# Supplementary material for: Pharmacomicrobiomics of Antidepressants in Depression: A Systematic Review
Source: J Pers Med. 2023 Jun 30;13(7):1086. doi: 10.3390/jpm13071086 (PMC10381387; doi:10.3390/jpm13071086)
Supplement: Supplementary file 1 [file jpm-13-01086-s001.zip]

Archive with 1 entries (1 files):
- jpm-2473061-supplementary.xlsx
