# Supplementary material for: Pharmacomicrobiomics of Antidepressants in Depression: A Systematic Review
Source: J Pers Med. 2023 Jun 30;13(7):1086. doi: 10.3390/jpm13071086 (PMC10381387; doi:10.3390/jpm13071086)
Supplement: Supplementary file 1 [file jpm-13-01086-s001.zip › jpm-2473061-supplementary.xlsx]

## Sheet: Table S1-Animal
Reference	Sequencing Techniques	Primers	Animal Behavior Model	Techniques/Methods	Antidepressant changes in gut microbiota composition	Gut microbiota changes in behavior/adverse events	Gut/serum/brain metabolic and genetic findings	Interpretation	Limitations
Deng et al.	Illumina Miseq	V3-V4	CRS model	CRS vs CTL for 2 weeks Citalopram or PBS for 3 weeks	Decrease in bacterial alpha diversity in CRS+PBS vs CTL+PBS but CIT did not restore diversity. CIT affected microbiota composition in Parabacteroides and Ruminococcus compared to PBS and an increase in Bacteroides in CRS+CIT. CRS had lower levels of Clostridium and Ruminococcus that was restored by CIT.	NR	NR	The microbiome may affect the Kyn pathway and therefore perpetuate or ameliorate depressive-like symptoms through the gut-brain axis in mice	animal model blinding unknown
Dethloff et al.	Illumina Miseq	V4	DBA/2J mice Depressed mouse model	Treated with PARO (n=16) or VEH (n=17) for 14 days FST task (PARO=10, VEH=10)	PARO had no differences in beta diversity at 7 and 14 days. PARO had significantly reduced alpha diversity at 14 days.	NR	PARO had increase in 13 gut primary and secondary bile acids.	PARO may alter microbiota and functions perpetuating or ameliorating effects on depressive and anxiety-like symptoms in mice	sample sizes vary with each experiment blinding unknown Animal model
Duan et al.	Illumina Miseq	V3-V4	CUMS model	CUMS for 8 wks ESC after 4 wks CUMS and continued for 4 wks FST and SuPT tasks	ESC increased microbial richness compared to CTL	ESC responders and nonresponders had increasing trend of alpha-diversity compared to CUMS+VEH. ESC nonresponders had greater abundance of families Lactobacillaceae and Eggerthellaceae than ESC responders. ESC responders had greater increase in bacteroidota; genus Prevotellaceae_UCG-003, than ESC nonresponders. 34 OTUs significantly differed between ESC responders and nonresponders.	NR	Alterations in microbiota and metabolites may perpetuate efficacy of ESC in mice	Small sample size Animal model
Getachew et al.	Illumina Miseq	V3-V4	N/A	KET for 7 days	No difference in diversity between KET and SAL. KET significantly reduced Deferibacteres and Tenericutes phyla and Mucispirillum and Ruminococcaceae genera compared to SAL KET increased Sarcina, Turicibater, and Lactobacillus genera compared to SAL	NR	NR	Gut microbiota may mediate anti-inflammatory and antidepressant effects of ketamine	Small sample size Animal model
Huang et al.	Illumina Miseq	V3-V5	LPS-induced inflammatory depression model	1 day KET or SAL follow by FST and LMT on day 2	KET had increase in alpha diversity compared to SAL and CTL. Significant microbial diversity among all three groups. KET had increase in 20 bacteria, such as Leuconostocaceae and Weissella compared to CTL or SAL.	KET effect correlated with phylum Actinobacteria, the class Coriobacteriia, the order Clostridiales, the family Prevotellaceae and the genus Alloprevotella.	NR	Gut microbiota may mediate antidepressant effects of ketamine and phylum Actinobacteria and the class Coriobacteriia may be biomarkers for ketamine efficacy. The phylum Actinobacteria, the class Coriobacteriia, the order Clostridiales, the family Prevotellaceae and the genus Alloprevotella may perpetuate the antidepressant effects of KET.	Sample sizes unknown Animal model Short timeframe
Kim et al.	Illumina iSeq	V4	IS or EC-induced model	5 days of BUP or SAL EDM, LDT, TST, and FST tasks	BUP restored beta diversity in IS and EC-induced mice. BUP reduced IS-induced Proteobacteria and Firmicutes populations and increased Bacteroidetes and Verrucomicrobiota. BUP reduced EC-induced Proteobacteria and increased Firmicutes and Tenericutes. BUP-treated fecal transplant restored beta diversity in IS-induced mice.	IS-induced fecal transplant caused anxiety/depressive-like behaviors and neuroinflammation. BUP-treated fecal transplant ameliorated anxiety/depressive-like behaviors in IS-induced mice.	NR	Exposure to stressors can perturb the microbiota and cause anxiety/depressive-like behaviors through neuroinflammation. BUP exposure to IS/EC-induced mice resulted in decrease in neuroinflammation and amelioration of anxiety/depressive-like behaviors. BUP exposure reversed IS/EC-induced microbiota disturbances. BUP may alleviate anxiety/depressive-like behaviors through modulation of the gut mirc…	Does IP vs oral BUP matter in effect on microbiota Animal model Small sample size Short timeframe Blinding unknown
Kluneman et al.	Illumina Miseq	V4	N/A	DUL bioaccumulating E. coli IAI1 incubated with worms	NR	DUL-accumulating E. coli IAI1 reduced muscular function of worms exposed to DUL	NR	DUL accumulating bacteria can mitigate effects of DUL in a C. elegans model	Investigators were not blinded No randomization Authors have patent on data
Lukić et al.	Illumina Miseq	V4	NR or N/A	Mice treated with drug for 21 days prior to stool collection and behavioral tests Mice treated with bacteria daily for 3 days then 2x weekly TST, FST, and SuPT Drug delivered by IP	Alpha diversity was reduced from all drugs except DES after 21 days. Beta diversity was higher from all drugs than CTL. Ruminococcus, Adlercreutzia and an undefined genus in the order RF32, class Alphaproteobacteria was reduced in drug-treated compared to CTL.	R. flavefaciens attenuated antidepressant effect of DUL and abolished constipation from DUL. A. equolifaciens had no effect on antidepressant effect of DUL.	NR	Antidepressants changed the composition of microbiota compared to CTL after 21 days. DUL did not affect serotonin or noradrenalin levels in PFC.	Daily IP add level of stress not controlled for Animal model Small sample size
Lyte et al.	Illumina Miseq	V4	NR or N/A	Mice were dosed daily EPM and OFT tasks	FLU-treated had higher levels of Firmicutes and lower levels of Bacteroidetes compared to CTL. No significant differences in richness or diversity of microbiota in FLU or CTL. Alistipes OTU24, Lachnoclostridium and Anaerotruncus OTUs were increased in FLU.			FLU-treatment shifted microbiota to dysbiotic state compared to CTL. FLU microbiota dysbiosis may increase anxiety-like behavior and increase adverse events such as weight gain.	animal model blinding unknown Small sample size and no validation
Qu et al.	Illumina Miseq	V4	CSDS	CSDS for 10 days SIT on day 11 LMT, TST, FST, SIT, and SuPT tasks	R-KET has more potent effect on microbiota alterations than LAN. No significant differences in microbiota phylum and class composition among all groups. R-KET increased Bacteroidales, Clostridiales, and Mogibacteriaceae. R-KET reduced levels of Ruminococcaceae and Clostridium.	NR	NR	R-KET alteration in microbiota (specifically restoration of Clostridium) may perpetuate rapid antidepressant effect	Animal model small sample size no experiments with germ-free mice
Ramsteijn et al.	Illumina Miseq	V4	Early life stress model	MV model with sMV (6 hr/day) or cMV (15 min/day) Daily gavage of FLU or MC from GD0 to PND21 GD7 and GD14=pregnancy and PND7, PND14, and PND21=lactation	FLU modulated microbiota community in sMV rats. FLU had lower Bacteroides and Prevotella but higher Ruminococcus than MC during pregnancy and correlated with amino acid availability.	NR	FLU affected amino acid concentrations in the feces.	FLU treatment during pregnancy and lactation disrupts the microbiome and amino acid levels in the feces	Animal model small sample size
Schmidtner et al.	Pyrosequencing	V3-V6	HAB model	NAB and HAB rats drugs for 22 days SPT, LDB, EPM, FST tasks days 15 to 22	MIN reduced microbial richness in HAB and NAB rats. MIN increased levels of Clostridiales, specifically, Clostridiales Family XIII.	NR	MIN increased 3-OH-butyrate levels.	Antidepressant effect of MIN may be modulated by the microbiome	Animal model small sample size
Serrano-Contreras et al.	N/A	N/A	N/A	Single drug dose	VEN and DESV did not alter microbiome (in vitro data)	NR	VEN reduced levels of 3-(3-hydroxyphenyl)propionate (m-HPPA), acetate, and propionate in faecal water	VEN potentiates changes in faecal water metabolites	Concluded that VEN and DESV does not affect microbiome from in-vitro antimicrobial assays Animal model small sample sizes
Siopi et al.	Illumina Miseq	V3-V4	UCMS model	UCMS for 8 wks abx cocktail, of ampicillin, streptomycin, colistin, vancomycin, and amphotericin 1 wk prior to microbiota innoculation of UCMS fecal material and fecal transfer at day 1 and 4 post-abx FLU or 5-HTP for 4 wks	NA	NA	Trp levels were low in UCMS-tr mice and not rescued by FLU. 5-HT levels in UCMS mice was restored with FLU but not in UCMS-tr mice. FLX did not restore the levels of SERT in UCMS-tr mice.	5-HT deficiency due to disruption of Trp metabolism by the microbiota in UCMS-tr mice may perpetuate resistance to FLU	small sample sizes animal studies no CTL+FLU experiments
Sun et al.	Illumina Miseq	V3-V4	CUMS model	CUMS for 6 wks FLU administered 1 hr prior to CUMS for wks 3-6 TST, SuPT, EPM, and OFT tasks	FLU attenuates microbiota changes by increasing diversity in CUMS mice compared to CUMS+VEH. FLU rescued Erysipelotrichia and decreased Proteobacteria in CUMS mice. FLU increased Alphaproteobacteria, Betaproteobacteria, Deltaproteobacteria, and Epsilonproteobacteria levels but had no effect on Gammaproteobacteria. FLU reduced OTUs Bacteroides, Escherichia/Shigella, Enterococcus, Romboutsia, Olsen…	NR	NR	FLU partially rescued much of the dysbiosis caused by CUMS	small sample sizes animal studies stress-induced by FLU/PBS administration unknown timepoints for stool sampling and no baseline
Vuong et al.	Illumina Miseq	V4	N/A	7 day of ABX or VEH, mating, E0.5 to E7.5 ABX+/-, E7.5 to E14.5 VEH or FLU Embryos harvested at E14.5	No effect of FLU on maternal alpha or beta diversity, however, FLU increased maternal Lachnospiraceae COE1.	NR	ABX+FLU affected fetal brain transcription compared to FLU. No effect of ABX on metrics of maternal or fetal health or fetal serotonergic system in FLU or VEH.	maternal microbiome influences fetal brain trascription in response to FLU, however, not through serotonergic system	healthy model rather than MDD/ANX model animal study small sample sizes sample saizes vary by experiment
Wan et al.	Unknown	V1-V2	N/A	OVX model KET or SAL for 6 wks (39 days)	Significant differences in beta diversity among groups. OVX+KET had higher alpha diversity than OVX+SAL. Significantly different OTU between OVX+SAL vs OVX+KET. Decreased abundance of Tenericutes in OVX+KET.	Increased Turicibacter in OVX+KET correlated with increased cortical BMD compared to OVX+SAL.	OVX+KET downregulated 17 and increased 7 plasma metabolites compared to OVX+SAL. OVX+KET enriched 5 and decreased 22 functional pathways.	KET may modulate beneficial microbiota to perpetuate the beneficial effects of KET on BMD in OVX mice OVX+KET may downregulate inflammatory response and effect on BMD	small sample size animal study healthy model rather than MDD model Author with KET patent sample sizes not always reported
Wang et al.	Illumina Miseq	V3-V5	NR or N/A	LPS-induced depression model RsKET, SnKET, SAL after LPS OR SAL alone (CTL) LMT, TST, FST tasks 24, 26, and 28h after LPS	SnKET improves microbiota diversity more than RnKET. SnKET and RnKET did not affect levels of Bacteroidetes or Firmicutes. SnKET reduced Escherichia–Shigella and Adlercreutzia while increasing Harryflintia.	NR	NR	Microbiota changes from SnKET may perpetuate antidepressant effects of SnKET	small sample size animal study no germ-free mice control no report of microbiota changes and behavior changes
Yang et al.(2017)	Illumina Miseq	V4	CSDS	CSDS for 10 days followed by SIT on day 11 SKET, RKET, or SAL on day 12 LMT, TST, FST, and SuPT tasks day 12-15	RKET microbiota was more similar to CTL than SKET. S/RKET did not affect levels of Tenericutes or Actinobacteria. S/RKET decreased levels of Deltaproteobacteria but only RKET increased Mollicutes. RKET increased levels of Butyricimonas more so than SKET.	NR	NR	Microbiota changes from RKET may perpetuate antidepressant effects of RKET, especially changes in Mollicutes and Butyricimonas	small sample size animal study no germ-free mice control no baseline stool data No behavioral experiments between groups
Yang et al. (2020)	Illumina Miseq	V4-V5	CUMS model	CUMS for 6 wks SAL, MIN, or IMI for 4 wks, 2 wks after CUMS OFT day 43, FST day 44, TST day 45 tasks	MIN decreased Proteobacteria and Spirochaetae as well as Bacteroides, Helicobacter, Alloprevotella, Erysipelatoclostridium, Parabacteroides, and Brachyspira.	MIN improved mucosal damage and reduced inflammation in CUMS.	MIN increased phosphoric acid, butyrate, and 4-methyl-5-hydroxyethyl-thiazole while decreasing sarcosine and 2-amino-isobutanoic acid.	MIN alters microbiota iand inhibits neuroinflammation n CUMS mice	animal study small sample size no germ-free mice figure and methods for design do not match
Zhang et al. (2021)	Illumina HiSeq	V4-V5	CUMS model	CUMS for 8 wks FLU or AMI for 6 wks SuPT at wk 0, 9, and 15 OFT and LDT tasks pre- and post-AMI or FLU	FLU and AMI increased alpha diversity compared to HC and CTL. FLU and AMI beta diversity differed from CUMS. FLU and AMI had lower Firmicutes/Bacteroidetes ratio compared to CUMS. FLU and AMI increased Porphyromonadaceae compared to CUMS and HC but CUMS and HC were similar. FLU increased Acetatifactor compared to CUMS. AMI increased eight Bacteroides, Parabacteroides, and Butyricimonas species an…	Different taxa correlated with task outcomes between FLU and AMI.	Abundance of ARG was similar across groups, however, FLU and AMI had greater aph3iiiA aminoglycoside resistance genes. AMI and FLU caused a difference in 54 and 70 functional pathways compared to CUMS.	FLU and AMI increased alpha diversity compared ton HC and CTL FLU and AMI affected changes in microbiota in different ways FLU and AMI decreased Firmicutes and increased Bacteroidetes FLU and AMI affected abudnace of specific ARGs	animal study small sample size figure and text results do not match for figure 2

## Sheet: Table S2-Human
Reference	Sequencing Techniques	Primers	Techniques/Methods	Antidepressant changes in gut microbiota composition	Gut microbiota changes in behavior/adverse events	Gut metabolic Findings	Interpretation	Limitations
Bharwani et al.	Modified Illumina method	Unknown	Medication started after baseline	No changes in diversity from baseline to 3 and 6 months	Baseline: greater microbial diversity in remitters (n=11) compared to nonremitters (n=4). 3 mo: 35 OTUs significantly different in remitters compared to nonremitters. 6 mo: 42 OTUs significantly different in remitters compared to nonremitters.	NR	Microbial composition of patients with MDD receiving antidepressants differs at baseline, 3, and 6 mo and is specific to remitters vesus non-remitters in humans.	No placebo control small sample
Dong et al.	Illumina Miseq	V3-V4	Treatment for 8 wks (responder=26, nonresponder=19)	In MDD, lower relative abundance of phylum Actinobacteria, families Christensenellaceae and Eggerthellaceae, and genera Adlercreutzia and Christensenellaceae R7 group in the responder group compared to nonresponder. No difference in alpha diversity between MDD responders and nonresponders, however discriminate clusters of beta diversity between groups was demonstrated.	No significant difference correlation between gut species and HAMD or HAMA In MDD, lower relative abundance of phylum Actinobacteria, families Christensenellaceae and Eggerthellaceae, and genera Adlercreutzia and Christensenellaceae R7 group in the responder group compared to nonresponder. No difference in alpha diversity between MDD responders and nonresponders, however discriminate clusters of …	20 gut metabolites differed at baseline between responders and nonresponders.	Specific microbial specieis may be mediators in effect of antidepressant treatment in patients with MDD Basline metabolites in responder vs nonresponder depended on microbiota	No HC stool sample analysis. Small sample size
Lee et al.	Illumina Miseq	V4	LVM or placebo for 12 wks HAMD-24	NR	No differences in alpha diversity at baseline between remitters and nonremitters. Beta diversity trended differences at baseline between remitters and nonremitters but nonsignificant. Remitters at baseline were significantly enriched in Faecalibacterium and Lachnoclostridium compared to nonremitters. No change in alpha or beta diversity between remitters and nonremitters at 12 wks. In remitters, …	NR	Faecalibacterium was significantly increased in remitters at 12 wks from baseline and therefore may play a role in remission of geriatric MDD	Small sample size LVM and placebo remitters vs nonremitters were pooled therefore no conclusions of LVM vs placebo effects can be made High dropout rate Patent application
Shen et al.	Illumina HiSeq	V3-V4	MDD took ESC for 4-6 wks	MDD nonresponders had significantly higher alpha diversity than responders and HC	Responders had significant increase of Christensenellaceae_R-7_group, [Eubacterium]_ruminantium_group and Fusobacterium and Lactobacillus decreased after tx with ESC. Responders alpha diversity was significantly different than MDD but not HC. Responders microbiota beta diversity was more similar to HC than MDD.	NR	ESC may convert MDD microbiome to be more similar HC, however, some pathways remain more like MDD and may indicate potential relapse biomarkers in future work	small sample sizes fecal analysese data not always clear at timepoint
Tomizawa et al.	Illumina Miseq	V1-V2	HAMD/HAMA assessment and medications collected at baseline, midterm, and endpoint (timepoints depend on inpatient vs outpatient)	Phylogeneic diversity was significantly different from baseline to endpoint between AP+ and AP- compared to antidepressants and anxiolytics. Higher doses of AP correlated with decreased alpha diversity. Significant difference in beta diversity between AP+ and AP-.	NR	NR	APs decreased alpha diversity in a dose-dependent manner	Timepoints varied by inpatient vs outpatient small sample sizes no control group some patients taking multiple types of medications no washout period prior to study
Ye X, Wang D, Zhu H, Wang D, Li J, Tang Y, Wu J.	Illumina HiSeq	V3-V4	Medication washout for 2 wks prior to study HAMD at baseline, 4 wk and 8 wk VOR for 4 wks or 8 wks	VOR increased Firmicutes and Actinobacteria and decreased Acidobacteria, Bacteroidetes, and Proteobacteria.	HAMD post-VOR correlated negatively with Lachnospira, Roseburia, Subdoligranulum, Faecalibacterium, and Blautia. HAMD post-VOR correlated positively with Parasutterella, Dialister, Bacteroides, Prevotella-9, and Agathobacter.	NR	VOR may reconstruct the microbiota Levels of Faecalibacterium, Roseburia, and Bifidobacterium may play a role in antidepressive effects	small sample size no control MDD short term duration
Zhang et al. (2019)	Roche 454 GS FLX+ Titanium	V1-V3	DUL for 8 wks Blood collected at baseline and 8 wks	DUL did not change alpha diversity but did affect microbiota structure DUL increased Fecalibacterium, Lachnospiraceae incertae sedis, Escherichia/Shigella, and Sutterella and decreased Erysipelotrichaceae incertae sedis	NR	DUL did not significantly change gut SCFA levels	DUL shifted the profile of the microbiota	no HC or placebo small sample size comorbidity of IBS and MDD variables

## Sheet: Table S3-Abbreviations
Abbreviation	Word
5-HIAA	5-hydroxyindoleacetic acid
5-HT	serotonin
5-HTP	hydroxytryptophan
ABX	antibiotic
AMI	amitriptyline
aMIN	acute Minocycline
AMO	amoxapine
ANX	anxiety
AP	antipsychotic
ARG	antibiotic resistant genes
BMD	bone mineral density
BUP	Buspirone
CIT	citalopram
cMV	controlled handling maternal vulnerability
CRS	chronic restraint stress
CSDS	chronic social defeat stress
CTL	control
CTL-tr	microbiota transfer control
CUMS	chronic unpredictable mild stress
DES	desipramine
DESV	desvenlafaxine
DUL	duloxetine
dx	diagnosis
E	embryonic day
EC	E coli K1
EPM	elevated plus maze
FLU	Fluoxetine
FST	forced swim test
FU	follow-up group
GD	gestation day
HAB	high anxiety-like behavior
HAMA	Hamilton Anxiety Rating Scale
HAMD	Hamilton Depression Rating Scale
HC	healthy controls
IBS	irritable bowel syndrome
IMI	imipramine
IP	intraperitoneally
IS	Immobilization Stress
KET	ketamine
Kyn	kynurenine
LAN	lanicemine
LB	Lysogeny broth
LDB	light dark box
LDT	light/dark transition
LMT	locomotor test
LPS	lipopolysaccharide
LVM	Levomilnacipran
MC	methylcellulose
MDD	major depressive disorder
MIL	milnacipran
MIN	minocycline
MIR	mirtazapine
MV	maternal vulnerability
NAB	non-selected for anxiety
OF	Open field
OTU	operational taxonomic unit
OVX	ovariectomy
PARO	paroxetine
PBS	phosphate buffered saline
PD	Parabacteroides distasonis
PFC	pre-frontal cortex
PND	post natal day
R-KET	(R)-ketamine
RKET	(R)-ketamine
RnKET	(R)-norketamine
SAL	saline
SERT	5-HT transporter
SIT	Social interaction test
SKET	(S)-ketamine
sMV	early life stress maternal vulnerability
SnKET	(S)-norketamine
SPF	specific pathogen free
SPT	social preference test
SuPT	Sucrose preference test
Trp	tryptophan
TST	tail suspension test
UCMS	Unpredictable chronic mild stress
UCMS-tr	microbiota transfer UCMS
VEH	vehicle
VEN	venlafaxine
VOR	vortioxetine
